# Supplementary material for: Serum Sodium Concentration During Arginine Vasopressin Infusion in Critically Ill Children
Source: Children (Basel). 2024 Nov 9;11(11):1359. doi: 10.3390/children11111359 (PMC11592650; doi:10.3390/children11111359)
Supplement: Supplementary file 1 [file children-11-01359-s001.zip]

Archive with 1 entries (1 files):
- children-3287012-supplementary.pdf
